# Supplementary material for: Description of a Modified Two-Step Omphalectomy Technique Using the LigaSure™ Device to Remove the Whole Extrahepatic Umbilical Vein: A Case Series Study in Equine and Donkey Foals
Source: Animals (Basel). 2025 Mar 28;15(7):981. doi: 10.3390/ani15070981 (PMC11987979; doi:10.3390/ani15070981)
Supplement: Supplementary file 1 [file animals-15-00981-s001.zip]

Archive with 2 entries (2 files):
- animals-3496207-supplementary.mp4
- animals-3496207-supplementary.pdf
